# Supplementary material for: Astrovirus VA1 identified by next-generation sequencing in a nasopharyngeal specimen of a febrile Tanzanian child with acute respiratory disease of unknown etiology
Source: Emerg Microbes Infect. 2016 Jul 6;5(7):e67–. doi: 10.1038/emi.2016.67 (PMC4972905; doi:10.1038/emi.2016.67)
Supplement: Supplementary Table S1 [file emi201667x1.xls]

## Sheet: Feuil1
	Virus	% genome coverage	depth	mapped reads	Genome ID
Pool #1	Parainfluenza_4	99.37	64	4995	gi|537800445|gb|KF483663.1|
	Parainfluenza_2	79.46	15	513	gi|26655521|gb|AF533010.1|
	Astrovirus	23.66	5	41	gi|296932862|gb|GQ891990.1|
	Herpesvirus_4	96.79	1732	658403	gi|343177302|gb|HQ020558.1|
	TT_virus	67.15	706	2711	gi|5572683|dbj|AB025946.2|
	Micro_TT_virus	47.14	188	220	gi|339511391|emb|FR751515.1|
	Small_anellovirus	26.11	1477	2355	gi|52854167|gb|AY622909.1|
	TTV−like_mini_virus	23.22	2354	3460	gi|7415903|dbj|AB038625.1|
	Cyclovirus	19.92	17	36	gi|512130178|gb|KC771281.1|
	Papillomavirus	11.12	21	61	gi|356483048|dbj|AB646346.1|
	Herpesvirus_5	10.26	22	1311	gi|254771033|gb|GQ396663.1|
	Herpesvirus_7	7.21	70	761	gi|2746233|gb|AF037218.1|
	Herpesvirus_6B	2.74	59	374	gi|5733510|gb|AF157706.1|
	Cafeteria_roenbergensis_virus	0.27	14	55	gi|309386173|gb|GU244497.1|
	Orf_virus	0.26	17	19	gi|40019122|gb|AY386263.1|
	Cotia_virus	0.23	4	9	gi|377814267|gb|HQ647181.2|
	Yellow_fever	0.21	3	7	gi|344267262|gb|HQ849551.1|
	Acanthamoeba_polyphaga_moumouvirus	0.19	20	91	gi|440383023|gb|JX962719.1|
	Megavirus	0.18	17	101	gi|444236153|gb|JX885207.1|
	Molluscum_contagiosum	0.15	4	6	gi|9628932|ref|NC_001731.1|
Pool #2	Rhinovirus	79.14	14	427	gi|95102535|gb|DQ473510.1|
	Parainfluenza_2	12.24	2	35	gi|26655521|gb|AF533010.1|
	WU_Polyomavirus	2.91	2	3	gi|146199106|gb|EF444553.1|
	Parainfluenza_4	1.17	1	3	gi|537800445|gb|KF483663.1|
	WU_Polyomavirus	99.98	2164	98797	gi|146199106|gb|EF444553.1|
	TT_virus	65.55	2967	10498	gi|5572683|dbj|AB025946.2|
	Herpesvirus_7	64.98	50	5692	gi|2746233|gb|AF037218.1|
	Herpesvirus_4	47.35	24	2973	gi|94734074|emb|V01555.2|
	Herpesvirus_5	45.46	17	3376	gi|59591|emb|X17403.1|
	Micro_TT_virus	42.73	597	570	gi|339511391|emb|FR751515.1|
	Small_anellovirus	34.19	633	766	gi|52854165|gb|AY622908.1|
	Papillomavirus	25.16	7	43	gi|396924|emb|X74468.1|
	TTV−like_mini_virus	20.69	1281	1935	gi|7415903|dbj|AB038625.1|
	Cyclovirus	18.83	2	5	gi|512130178|gb|KC771281.1|
	Parvovirus	17.2	8	21	gi|291045153|dbj|AB550331.1|
	Herpesvirus_1	15.18	20	622	gi|384597744|gb|JQ780693.1|
	Herpesvirus_6B	10.49	22	559	gi|4995977|dbj|AB021506.1|
	STL_polyomavirus	6.05	70	76	gi|440385829|gb|JX463183.1|
	HIV−1	1.97	1	2	gi|5805260|gb|AF133821.1|
	Cafeteria_roenbergensis_virus	0.25	6	27	gi|309386173|gb|GU244497.1|
	Yaba−like_disease_virus	0.18	8	7	gi|12084983|ref|NC_002642.1|
	Megavirus	0.18	4	38	gi|444236153|gb|JX885207.1|
	Lymphocystis_disease_virus	0.17	3	5	gi|44829126|gb|AY380826.1|
	Acanthamoeba_polyphaga_moumouvirus	0.17	4	29	gi|440383023|gb|JX962719.1
Pool #3	Parainfluenza_4	6.4	2	21	gi|300793571|dbj|AB543337.1|
	Rhinovirus	2.19	2	2	gi|156254960|gb|EF582387.1|
	TT_virus	30.69	21	87	gi|156104001|emb|AM711976.1|
	Small_anellovirus	17.96	153	247	gi|52854165|gb|AY622908.1|
	Herpesvirus_7	17.58	21	1381	gi|2746233|gb|AF037218.1|
	TTV−like_mini_virus	7.99	77	125	gi|7415903|dbj|AB038625.1|
	Herpesvirus_6B	5.08	10	306	gi|4995977|dbj|AB021506.1|
	Herpesvirus_6A	3.89	10	223	gi|478735420|gb|KC465951.1|
	Herpesvirus_4	1.25	12	88	gi|343177302|gb|HQ020558.1|
	Cafeteria_roenbergensis_virus	0.18	3	24	gi|309386173|gb|GU244497.1|
	Lumpy_skin_disease_virus	0.16	4	6	gi|14994025|gb|AF325528.1|
	Acanthamoeba_polyphaga_moumouvirus	0.13	6	34	gi|440383023|gb|JX962719.1|
	Megavirus	0.13	11	42	gi|425700872|gb|JX975216.1|
	Trichoplusia	0.12	1	2	gi|102231695|gb|DQ517337.1
Pool #4	Parainfluenza_4	99.8	1047	88084	gi|194394351|gb|EU627591.1|
	Human_TMEV−like_cardiovirus	28.4	107	1159	gi|170672096|gb|EU376394.1|
	Saffold_virus	28.01	119	1237	gi|172050184|gb|EF165067.2|
	Rotavirus_A_SEG−6	21.09	1	3	gi|352950884|ref|NC_011509.2|
	Theilers−like_virus_of_rats	13.88	80	398	gi|28804493|dbj|AB090161.1|
	Herpesvirus_5	0.48	4	18	gi|290564358|gb|GU937742.1|
	Herpesvirus_1	0.46	2	8	gi|9629378|ref|NC_001806.1|
	Herpesvirus_5	97.84	163	136978	gi|222354438|gb|FJ616285.1|
	Herpesvirus_1	92.28	99	38016	gi|384597744|gb|JQ780693.1|
	Herpesvirus_4	84.86	37	8913	gi|343177302|gb|HQ020558.1|
	TT_virus	44	5546	18928	gi|156104001|emb|AM711976.1|
	Herpesvirus_2	41.22	58	7876	gi|556197549|gb|JN561323.2|
	Small_anellovirus	21.12	178	200	gi|52854165|gb|AY622908.1|
	TTV−like_mini_virus	17.84	759	974	gi|7415903|dbj|AB038625.1|
	Cyclovirus	11.18	105	108	gi|290783613|gb|GQ404845.1|
	Merkel_cell_polyomavirus	11.1	2	8	gi|164664905|gb|EU375803.1|
	Herpesvirus_6B	1.51	4	36	gi|4995977|dbj|AB021506.1|
	Herpesvirus_7	0.43	3	10	gi|2746233|gb|AF037218.1|
	Acanthamoeba_polyphaga_moumouvirus	0.13	9	31	gi|440383023|gb|JX962719.1|
	Cafeteria_roenbergensis_virus	0.09	35	26	gi|309386173|gb|GU244497.1|
	Megavirus	0.09	11	24	gi|425700872|gb|JX975216.1|
Pool #5	Parainfluenza_4	98.53	839	64500	gi|537800445|gb|KF483663.1|
	Rhinovirus	6.6	10	18	gi|270272465|gb|GU219984.1|
	Parainfluenza_2	1.12	1	2	gi|26655521|gb|AF533010.1|
	Herpesvirus_5	0.09	4	5	gi|229625859|ref|NC_001347.6|
	TT_virus	88.71	5125	15622	gi|5572683|dbj|AB025946.2|
	Herpesvirus_5	35.62	11	2521	gi|242345780|gb|GQ221975.1|
	Micro_TT_virus	28.1	1380	1324	gi|339511391|emb|FR751515.1|
	TTV−like_mini_virus	22.78	1926	3110	gi|7415903|dbj|AB038625.1|
	Small_anellovirus	22.1	1923	2727	gi|52854165|gb|AY622908.1|
	Papillomavirus	12.36	4	23	gi|396932|emb|X74469.1|
	Herpesvirus_6B	10.85	24	563	gi|5733510|gb|AF157706.1|
	Herpesvirus_4	8.99	23	360	gi|343177302|gb|HQ020558.1|
	Cyclovirus	8.14	1	1	gi|514829155|gb|KF031469.1|
	Herpesvirus_7	3	12	110	gi|51874225|ref|NC_001716.2|
	Cafeteria_roenbergensis_virus	0.38	5	47	gi|309386173|gb|GU244497.1|
	Acanthamoeba_polyphaga_moumouvirus	0.24	11	62	gi|440383023|gb|JX962719.1|
	Megavirus	0.23	6	55	gi|444236153|gb|JX885207.1|
	Cotia_virus	0.18	2	5	gi|377814267|gb|HQ647181.2|
	Yellow_fever	0.13	2	4	gi|344267262|gb|HQ849551.1|
	Lumpy_skin_disease_virus	0.11	3	3	gi|14994025|gb|AF325528.1|
Pool #6	Parainfluenza_4	99.77	702	39349	gi|537800445|gb|KF483663.1|
	Rotavirus_A_SEG−11	30.58	2	3	gi|353072704|ref|NC_011505.2|
	Enterovirus	11.73	5	24	gi|49425036|gb|AY556057.1|
	Coxsackievirus−B	9.9	5	14	gi|17224874|gb|AF311939.1|
	Echovirus	8.82	4	14	gi|1063277|emb|X92886.1|
	Rhinovirus	4.31	3	6	gi|342674298|gb|JF317015.1
	TT_virus	85.75	640	2050	gi|157165913|gb|AY666122.2|
	Micro_TT_virus	52.86	145	181	gi|339511391|emb|FR751515.1|
	Merkel_cell_polyomavirus	39.06	5	43	gi|164664905|gb|EU375803.1|
	Herpesvirus_4	37.82	12	1814	gi|343177302|gb|HQ020558.1|
	Herpesvirus_5	29.98	14	1833	gi|270355925|gb|GU179290.1|
	Small_anellovirus	26.81	858	1159	gi|52854165|gb|AY622908.1|
	Herpesvirus_6B	23.98	15	1096	gi|4995977|dbj|AB021506.1|
	Cyclovirus	23.34	9	21	gi|514829155|gb|KF031469.1|
	Herpesvirus_7	21.94	10	940	gi|51874225|ref|NC_001716.2|
	TTV−like_mini_virus	21.2	769	1357	gi|7415903|dbj|AB038625.1|
	Herpesvirus_6A	19.64	15	843	gi|853961|emb|X83413.1|
	WU_Polyomavirus	8.68	2	7	gi|148724565|ref|NC_009539.1|
	Papillomavirus	3.64	2	5	gi|395627595|emb|HE963025.1|
	Cafeteria_roenbergensis_virus	0.26	10	35	gi|309386173|gb|GU244497.1|
	Acanthamoeba_polyphaga_moumouvirus	0.13	4	21	gi|440383023|gb|JX962719.1|
	Lymphocystis_disease_virus	0.13	2	3	gi|44829126|gb|AY380826.1|
	Megavirus	0.08	5	19	gi|425700872|gb|JX975216.1|
